# Supplementary material for: Construction of a RFP-lacZα bicistronic reporter system and its application in lead biosensing
Source: PLoS One. 2020 Jan 30;15(1):e0228456. doi: 10.1371/journal.pone.0228456 (PMC6991944; doi:10.1371/journal.pone.0228456)
Supplement: S1 Table — (XLSX) [file pone.0228456.s001.xlsx]

## Sheet: Sheet1
S1 Table. Primers used in this study.
Name	Sequence 5’-3’
F-Plac	CACACCGCATATGATTAATGCAGCTGGC
R-Ter	GGAATTCAAGGCCCAGTC
R-Plac-ORF	GTGGTGGTGGTGGTGGTGCTCGAGGGATCCAAGCTTCATAGCTGTTTCCTG
F-ORF-lacZα	GCACCACCACCACCACCACTAAGAAGGAGATATACCATGACCATGATTAC
F-mu1ORF	AGCTATGAAGCTTCTAGGATCCCTCGGAG
F-mu2ORF	AGCTATGAAGCTTCTAATAGGATCCCTCGGAG
F-mu3ORF	AGCTATGAAGCTTCTAATAAGGGGATCCCTCGGAG
F-RFP	TATGAAGCTTATGGTCTCTAAAGG
R-RFP	CCGCTCGAGTTTGTACAGTTCG
F-mu2RFP	TATGAAGCTTATGCTAATAGTCTCTAAAGGCG
R-RFPmu3	GTGCTCGAGCCTTATTAGTTTGTACAGTTCG
F-Ppbr	CACACCGCATATGTTACCCAGATG
R-Ppbr-RFP	CCTTTAGAGACCATGAGTAACTCC
F-Ppbr-RFP	GGAGTTACTCATGGTCTCTAAAGG
F-Ppbr-RFP-lacZ	GGAGATATACCATGACCATGATTACCGATAGCCTGGC
R-Ppbr-RFP-lacZ	GCCAGGCTATCGGTAATCATGGTCATGGTATATCTCC
